# Supplementary material for: Estimating Human Fat and Muscle Conductivity From 100 Hz to 1 MHz Using Measurements and Modelling
Source: Bioelectromagnetics. 2025 Jan 18;46(1):e22541. doi: 10.1002/bem.22541 (PMC11742663; doi:10.1002/bem.22541)
Supplement: Supplementary file 1 — Supporting information. [file BEM-46-0-s001.xlsx]

## Sheet: Sheet1
	Tabulated conductivity values compared to those from Gabriel et al. 1996b. Maximum a posteriori probability (MAP) estimate equals the mode of the posterior distribution. The credible intervals (CrI) describe limits which contain the true parameter value with a 95% probability. Note that: credible interval != confidence interval.
		Conductivity: Lateral muscle (S/m)						Conductivity:Longitudinal muscle (S/m)						Conductivity: Fat (S/m)
		This work			Gabriel et al. 1996b			This work			Gabriel et al. 1996b			This work			Gabriel et al. 1996b
	Frequency (Hz)	MAP	95% CrI				Frequency (Hz)	MAP	95% CrI				Frequency (Hz)	MAP	95% CrI
	100	0.1	0.06	0.14	0.25802		100	0.5	0.44	0.55	0.3278		100	0.2	0.09	0.35	0.022278
	125.893	0.1	0.07	0.14	0.26863		125.893	0.5	0.46	0.55	0.35196		125.893	0.21	0.11	0.32	0.022637
	158.489	0.11	0.08	0.14	0.28051		158.489	0.52	0.47	0.55	0.37873		158.489	0.18	0.11	0.3	0.022975
	199.526	0.11	0.08	0.14	0.29199		199.526	0.52	0.48	0.56	0.40653		199.526	0.19	0.11	0.29	0.023254
	251.189	0.11	0.08	0.14	0.30285		251.189	0.52	0.49	0.56	0.43279		251.189	0.2	0.11	0.28	0.023503
	316.228	0.11	0.08	0.14	0.31287		316.228	0.52	0.49	0.56	0.45637		316.228	0.2	0.11	0.28	0.023732
	398.107	0.11	0.09	0.14	0.321		398.107	0.53	0.49	0.56	0.47527		398.107	0.19	0.11	0.28	0.023931
	501.187	0.11	0.09	0.14	0.32813		501.187	0.53	0.49	0.57	0.49115		501.187	0.19	0.11	0.28	0.024111
	630.957	0.11	0.09	0.14	0.33391		630.957	0.53	0.49	0.57	0.5044		630.957	0.19	0.11	0.28	0.024273
	794.328	0.11	0.09	0.14	0.33929		794.328	0.53	0.49	0.57	0.51497		794.328	0.2	0.11	0.28	0.024424
	1000	0.12	0.09	0.15	0.34362		1000	0.54	0.5	0.57	0.52299		1000	0.18	0.11	0.28	0.024563
	1258.93	0.12	0.09	0.15	0.34706		1258.93	0.54	0.5	0.57	0.52921		1258.93	0.18	0.12	0.29	0.024693
	1584.89	0.12	0.09	0.15	0.34997		1584.89	0.54	0.5	0.57	0.53394		1584.89	0.18	0.12	0.29	0.024812
	1995.26	0.12	0.09	0.15	0.3517		1995.26	0.54	0.5	0.57	0.53781		1995.26	0.19	0.12	0.29	0.024935
	2511.89	0.12	0.09	0.15	0.35388		2511.89	0.54	0.5	0.58	0.5407		2511.89	0.19	0.12	0.29	0.025033
	3162.28	0.12	0.09	0.15	0.35497		3162.28	0.54	0.5	0.58	0.54311		3162.28	0.2	0.12	0.29	0.025135
	3981.07	0.12	0.09	0.15	0.35555		3981.07	0.54	0.5	0.58	0.5451		3981.07	0.21	0.12	0.3	0.025234
	5011.87	0.12	0.09	0.15	0.35651		5011.87	0.55	0.51	0.58	0.54709		5011.87	0.2	0.12	0.3	0.025326
	6309.57	0.12	0.09	0.16	0.35792		6309.57	0.55	0.51	0.59	0.54913		6309.57	0.21	0.12	0.3	0.025408
	7943.28	0.12	0.1	0.16	0.35956		7943.28	0.55	0.52	0.59	0.55091		7943.28	0.22	0.12	0.3	0.025491
	10000	0.13	0.1	0.16	0.36207		10000	0.56	0.52	0.6	0.55196		10000	0.21	0.12	0.31	0.025568
	12589.3	0.13	0.1	0.17	0.36322		12589.3	0.57	0.53	0.61	0.55301		12589.3	0.21	0.12	0.31	0.025641
	15848.9	0.14	0.11	0.18	0.365		15848.9	0.58	0.54	0.62	0.55424		15848.9	0.21	0.12	0.32	0.025717
	19952.6	0.15	0.11	0.19	0.36652		19952.6	0.6	0.55	0.64	0.55567		19952.6	0.2	0.12	0.32	0.025785
	25118.9	0.16	0.12	0.2	0.36764		25118.9	0.61	0.56	0.65	0.55662		25118.9	0.21	0.12	0.33	0.025845
	31622.8	0.17	0.13	0.22	0.36967		31622.8	0.62	0.57	0.67	0.55746		31622.8	0.22	0.11	0.34	0.025906
	39810.7	0.19	0.15	0.24	0.37209		39810.7	0.64	0.59	0.69	0.55834		39810.7	0.22	0.11	0.34	0.025965
	50118.7	0.21	0.16	0.27	0.37553		50118.7	0.66	0.6	0.71	0.55907		50118.7	0.21	0.1	0.35	0.026018
	63095.7	0.24	0.19	0.31	0.37977		63095.7	0.68	0.62	0.73	0.56006		63095.7	0.2	0.1	0.35	0.026066
	79432.8	0.27	0.21	0.35	0.38479		79432.8	0.69	0.63	0.75	0.56083		79432.8	0.21	0.09	0.35	0.026113
	100000	0.31	0.24	0.41	0.39285		100000	0.71	0.65	0.77	0.56141		100000	0.2	0.08	0.35	0.026158
	125893	0.35	0.27	0.47	0.39948		125893	0.72	0.66	0.78	0.56273		125893	0.21	0.08	0.36	0.026206
	158489	0.39	0.3	0.53	0.40842		158489	0.73	0.67	0.8	0.56374		158489	0.21	0.07	0.36	0.02625
	199526	0.44	0.34	0.61	0.42		199526	0.75	0.68	0.81	0.56504		199526	0.19	0.07	0.36	0.026293
	251189	0.47	0.37	0.68	0.44		251189	0.75	0.69	0.82	0.56648		251189	0.21	0.07	0.36	0.026339
	316228	0.51	0.39	0.75	0.47		316228	0.76	0.7	0.83	0.56863		316228	0.21	0.07	0.36	0.026386
	398107	0.55	0.42	0.82	0.5		398107	0.77	0.7	0.84	0.57042		398107	0.2	0.07	0.36	0.026433
	501187	0.57	0.44	0.87	0.52123		501187	0.77	0.71	0.84	0.57267		501187	0.21	0.07	0.37	0.026485
	630957	0.6	0.45	0.93	0.53573		630957	0.78	0.71	0.85	0.57556		630957	0.2	0.07	0.37	0.026545
	794328	0.63	0.47	0.97	0.5495		794328	0.78	0.71	0.85	0.57848		794328	0.21	0.07	0.37	0.026609
	1e+06	0.65	0.48	1	0.56259		1e+06	0.78	0.72	0.85	0.59		1e+06	0.22	0.07	0.37	0.026682
